# Supplementary material for: Effect of Traffic Noise and Relaxations Sounds on Pedestrian Walking Speed
Source: Int J Environ Res Public Health. 2018 Apr 14;15(4):752. doi: 10.3390/ijerph15040752 (PMC5923794; doi:10.3390/ijerph15040752)
Supplement: Supplementary File 1 [file ijerph-15-00752-s001.zip]

Archive with 1 entries (1 files):
- Raw data _Effects of traffic noise and relaxation sounds.xlsx
