# Supplementary material for: Effect of Traffic Noise and Relaxations Sounds on Pedestrian Walking Speed
Source: Int J Environ Res Public Health. 2018 Apr 14;15(4):752. doi: 10.3390/ijerph15040752 (PMC5923794; doi:10.3390/ijerph15040752)
Supplement: Supplementary File 1 [file ijerph-15-00752-s001.zip › Raw data _Effects of traffic noise and relaxation sounds.xlsx]

## Sheet: List1
			Walking speed in particular sections of the route															Evaluation of walk experience
Gender	Age	Condition	section1_direction1	section2_direction1	section3_direction1	section4_direction1	section5_direction1	section6_direction1	section7_direction1	section7_direction2	section6_direction2	section5_direction2	section4_direction2	section3_direction2	section2_direction2	section7_direction1	overall speed	I was fine.	It was a pleasant time.	I observed the surroundingds.	I liked the route.	The souds bothered me.
Male	23	traffic	1.62606	1.66038	1.66853	1.65563	1.62311	1.61401	1.65645	1.67704	1.72165	1.74586	1.72515	1.70841	1.68026	1.67136	1.67385	3	3	6	6	7
Male	21	birdsong	1.77174	1.63851	1.61985	1.64834	1.66205	1.63265	1.64333	1.69386	1.67831	1.69972	1.71233	1.70748	1.66839	1.71429	1.67792	6	5	2	7	1
Male	19	traffic	1.49503	1.46405	1.41979	1.40978	1.35645	1.39051	1.35816	1.36157	1.38969	1.41399	1.41311	1.43406	1.48516	1.45515	1.41761	4	2	4	5	6
Male	20	control	1.55844	1.61451	1.552	1.56116	1.54242	1.5161	1.5289	1.52804	1.5494	1.52284	1.49551	1.50376	1.52215	1.52026	1.53682	5	4	6	7	0
Female	21	birdsong	1.63662	1.60047	1.57813	1.55041	1.59012	1.5666	1.55263	1.5873	1.58215	1.58734	1.60172	1.57896	1.58657	1.56658	1.58326	5	2	7	7	1
Female	21	traffic	1.42857	1.51236	1.52749	1.52597	1.48394	1.49441	1.26761	1.473	1.467	1.48148	1.50451	1.53297	1.51795	1.4938	1.47936	6	6	7	6	6
Female	21	control	1.58174	1.58355	1.60341	1.63846	1.55043	1.4972	1.5473	1.4876	1.54539	1.53453	1.55926	1.52751	1.52778	1.54246	1.5519	5	5	6	7	0
Female	21	control	1.59012	1.63045	1.63044	1.62954	1.56523	1.5625	1.55443	1.53759	1.54045	1.53323	1.57562	1.55521	1.55807	1.51004	1.5695	6	4	3	6	0
Male	24	control	1.86916	1.88576	1.85877	1.84618	1.84236	1.76862	1.77753	1.67704	1.69492	1.73415	1.72909	1.73313	1.68371	1.67912	1.76997	6	6	5	6	0
Male	24	control	1.875	1.88356	1.82262	1.82929	1.74759	1.77912	1.71756	1.74085	1.74928	1.7911	1.7868	1.81051	1.74238	1.64835	1.78029	6	4	6	6	0
Female	21	traffic	1.63787	1.6369	1.6086	1.64206	1.56797	1.49905	1.52975	1.65746	1.60966	1.59574	1.65017	1.65837	1.6304	1.66824	1.61373	5	5	6	6	1
Female	20	control	1.41067	1.37962	1.3768	1.39665	1.35544	1.33111	1.34799	1.33466	1.40929	1.40407	1.38762	1.41643	1.37157	1.37826	1.37859	7	7	7	7	0
Male	22	control	1.56797	1.54494	1.5748	1.59403	1.57476	1.55138	1.52372	1.55801	1.59046	1.58178	1.5873	1.58313	1.55074	1.56523	1.56773	6	5	7	6	0
Male	21	birdsong	1.52804	1.53915	1.52982	1.53766	1.54111	1.55039	1.58175	1.58078	1.60215	1.60004	1.59663	1.62689	1.6337	1.61005	1.57558	6	4	5	4	4
Male	21	traffic	1.78934	1.80927	1.78997	1.82372	1.79104	1.79909	1.76703	1.81331	1.79909	1.83133	1.80724	1.82372	1.81118	1.81818	1.80525	6	4	5	6	7
Female	21	traffic	1.80002	1.80731	1.68444	1.80505	1.66053	1.67368	1.70348	1.72745	1.73536	1.75613	1.82262	1.78466	1.76474	1.78934	1.75106	6	4	5	6	4
Female	21	traffic	1.75101	1.70633	1.71136	1.68444	1.64388	1.66438	1.65238	1.68542	1.65748	1.62897	1.70456	1.77409	1.73321	1.73752	1.69536	6	6	6	6	0
Female	20	birdsong	1.42973	1.37617	1.3459	1.3532	1.29966	1.28822	1.32031	1.35068	1.36909	1.35953	1.38569	1.45628	1.44486	1.44463	1.37314	7	7	7	7	1
Male	21	traffic	1.80723	1.82324	1.75543	1.66761	1.66053	1.5625	1.58172	1.64636	1.66785	1.65902	1.72414	1.70648	1.72598	1.74251	1.69504	7	4	7	5	1
Male	21	birdsong	1.62311	1.59573	1.57729	1.57562	1.57895	1.56761	1.58359	1.56161	1.52579	1.5398	1.55041	1.56742	1.5493	1.51899	1.56537	7	6	7	4	1
Female	22	traffic	1.71424	1.57138	1.5528	1.54323	1.55308	1.52285	1.54023	1.53673	1.48239	1.55573	1.56009	1.50755	1.52498	1.56116	1.55189	4	4	6	6	5
Male	23	traffic	1.67136	1.77419	1.78044	1.79749	1.76647	1.72786	1.72745	1.70242	1.73788	1.77342	1.7637	1.80287	1.80133	1.79818	1.75893	7	4	7	5	5
Female	19	birdsong	1.48636	1.46405	1.45773	1.43678	1.39645	1.44579	1.43084	1.44695	1.42602	1.48515	1.49701	1.53062	1.54066	1.52412	1.46918	7	6	7	7	1
Female	19	birdsong	1.5398	1.57598	1.57896	1.57811	1.58036	1.60646	1.55712	1.57436	1.5464	1.56254	1.5873	1.56089	1.55367	1.54111	1.56736	6	4	6	6	6
Female	20	birdsong	1.7094	1.69403	1.63132	1.62954	1.60858	1.56354	1.57161	1.59668	1.64271	1.68072	1.6835	1.69492	1.67178	1.68227	1.64719	5	6	4	6	2
Female	21	birdsong	1.34732	1.35913	1.34349	1.31984	1.31386	1.30435	1.29745	1.24828	1.26582	1.26673	1.32275	1.34048	1.35251	1.39863	1.32005	7	6	7	7	1
Female	20	control	1.74419	1.74603	1.71136	1.73211	1.65604	1.65631	1.66979	1.58081	1.57685	1.57208	1.59322	1.54959	1.56548	1.57758	1.63796	7	6	6	7	0
Male	21	birdsong	1.34327	1.35913	1.37176	1.37238	1.33333	1.35593	1.38391	1.40187	1.40514	1.41176	1.37489	1.41046	1.42609	1.45868	1.38633	7	5	6	6	1
Male	22	birdsong	1.66205	1.66667	1.60429	1.62954	1.59574	1.56455	1.56885	1.51007	1.59046	1.60286	1.60172	1.60172	1.60196	1.59435	1.59963	6	7	5	6	1
Male	20	control	1.45985	1.44866	1.38889	1.38569	1.35645	1.34605	1.36502	1.36157	1.38012	1.39749	1.4078	1.42112	1.40787	1.43202	1.39704	7	6	5	6	0
Male	24	birdsong	1.78396	1.77999	1.7331	1.78148	1.7341	1.70699	1.71429	1.57524	1.50376	1.47783	1.60341	1.59238	1.61608	1.54157	1.65316	7	6	7	7	4
Male	23	control	1.39971	1.43983	1.41844	1.47059	1.41509	1.46073	1.44928	1.45241	1.44404	1.5	1.46987	1.49107	1.50277	1.49753	1.45795	4	5	4	6	3
Male	24	birdsong	1.53323	1.51934	1.50602	1.51286	1.52157	1.4528	1.48026	1.54083	1.51418	1.52284	1.50677	1.52128	1.51795	1.59574	1.51755	6	6	7	6	1
Male	22	traffic	1.6965	1.66334	1.68637	1.65837	1.55039	1.69019	1.57436	1.49918	1.766	1.82576	1.76134	1.80802	1.80921	1.77499	1.69743	6	5	6	7	4
Male	23	control	1.69334	1.68201	1.6835	1.66948	1.59435	1.60536	1.58546	1.52284	1.60966	1.54771	1.61031	1.59066	1.5973	1.60286	1.61392	6	5	7	6	0
Female	23	traffic	1.7408	1.75719	1.69205	1.71233	1.58592	1.69614	1.65138	1.62069	1.64501	1.66977	1.64834	1.7094	1.67852	1.68227	1.67784	6	6	7	6	2
Male	21	birdsong	1.35645	1.35913	1.32802	1.3112	1.29124	1.28617	1.24654	1.27239	1.25721	1.25699	1.30947	1.33333	1.30128	1.35035	1.30427	6	5	7	5	6
Male	20	traffic	1.67285	1.665	1.64295	1.63757	1.57068	1.58103	1.60428	1.57252	1.54539	1.57208	1.61031	1.59916	1.56995	1.55171	1.59968	6	5	4	5	6
Male	22	birdsong	1.74759	1.77419	1.74932	1.76682	1.7225	1.69974	1.65341	1.65341	1.69373	1.67131	1.70071	1.75131	1.76096	1.71267	1.71841	7	5	5	6	2
Female	21	control	1.66205	1.6353	1.64927	1.63132	1.61873	1.57375	1.59199	1.56704	1.55845	1.60858	1.59238	1.59829	1.64179	1.62311	1.61086	6	6	4	6	0
Female	25	birdsong	1.53716	1.54062	1.5015	1.51515	1.47907	1.467	1.45007	1.43846	1.47059	1.46224	1.50225	1.51135	1.48116	1.49131	1.48914	6	6	7	7	6
Female	21	traffic	1.55444	1.5625	1.51747	1.54722	1.51259	1.46789	1.56527	1.54287	1.57276	1.56932	1.57811	1.55603	1.52922	1.5398	1.54397	7	4	3	4	4
Female	21	control	1.68383	1.65832	1.64206	1.676	1.6319	1.60536	1.61676	1.61005	1.58941	1.63791	1.64927	1.65473	1.70633	1.67289	1.64534	7	6	6	7	0
Female	20	birdsong	1.61581	1.55662	1.52128	1.49031	1.43885	1.37853	1.41361	1.37055	1.43887	1.40519	1.41245	1.39665	1.41392	1.45515	1.45056	7	6	7	6	1
Female	20	control	1.76819	1.71521	1.72715	1.68634	1.64985	1.63046	1.60812	1.63937	1.6043	1.63048	1.64652	1.64298	1.63861	1.64235	1.65928	6	6	7	7	0
Male	20	control	1.7078	1.72058	1.68444	1.67319	1.64985	1.53947	1.58081	1.61389	1.62272	1.67443	1.65563	1.62954	1.64671	1.65289	1.64657	6	5	6	6	0
Male	22	birdsong	1.67757	1.67006	1.70071	1.66113	1.65139	1.65518	1.57068	1.56432	1.60109	1.59574	1.66113	1.76888	1.69403	1.71106	1.65593	6	6	5	6	6
Male	24	traffic	1.68388	1.68026	1.65199	1.65475	1.63341	1.6043	1.63937	1.6992	1.72913	1.71267	1.71527	1.723	1.68026	1.65139	1.67564	6	4	6	5	6
Male	20	control	1.33236	1.31683	1.28151	1.31985	1.2721	1.24547	1.2894	1.35884	1.40351	1.42069	1.41443	1.41979	1.45503	1.44349	1.35523	6	6	6	6	0
Male	22	birdsong	1.79104	1.82931	1.77936	1.76888	1.75439	1.74925	1.75439	1.70995	1.71674	1.72246	1.73611	1.74013	1.74603	1.72916	1.75194	7	5	7	6	4
Male	20	traffic	1.59579	1.60664	1.58647	1.52362	1.53586	1.48976	1.49338	1.46659	1.5104	1.51515	1.52131	1.46128	1.54062	1.52026	1.52622	5	5	7	7	6
Male	22	control	1.80723	1.80523	1.78894	1.7575	1.79818	1.71925	1.67601	1.66667	1.70944	1.71267	1.6835	1.73816	1.73688	1.70136	1.73579	7	6	5	6	0
Male	20	traffic	1.60286	1.59884	1.57896	1.58145	1.62456	1.60966	1.58451	1.60428	1.6129	1.63336	1.5873	1.58564	1.61134	1.60286	1.60132	2	2	4	2	7
Male	22	birdsong	1.46341	1.47718	1.48885	1.48736	1.48148	1.45542	1.47141	1.42631	1.4423	1.45751	1.46843	1.47495	1.47849	1.48028	1.4681	7	7	6	7	1
Male	20	traffic	1.61438	1.58196	1.59576	1.59834	1.62893	1.64948	1.59574	1.64432	1.53947	1.56388	1.58899	1.60429	1.62727	1.63492	1.60484	3	4	4	5	7
Male	20	control	1.71267	1.74051	1.73214	1.74216	1.73415	1.70816	1.73077	1.73521	1.77124	1.78907	1.81159	1.77519	1.79159	1.74759	1.75157	6	5	7	5	0
Male	22	birdsong	1.6484	1.69059	1.67274	1.67412	1.60286	1.54342	1.61873	1.76012	1.57586	1.66053	1.82702	1.82262	1.89003	1.83677	1.7017	6	6	7	7	1
Male	23	control	1.59435	1.65334	1.60256	1.65653	1.71106	1.65748	1.64237	1.61871	1.61183	1.64532	1.61726	1.63223	1.62563	1.61725	1.63471	7	6	6	6	0
Male	20	birdsong	1.49876	1.52355	1.43131	1.41709	1.41513	1.41011	1.36986	1.36089	1.34755	1.37719	1.43336	1.34771	1.44992	1.4162	1.41419	7	6	7	7	1
Female	22	traffic	1.63043	1.64508	1.64384	1.63934	1.63787	1.64156	1.62455	1.55712	1.56863	1.57758	1.60172	1.59744	1.62247	1.62606	1.61526	6	5	5	6	2
Male	20	control	1.82188	1.80133	1.72515	1.74116	1.74586	1.76472	1.7154	1.72526	1.73288	1.68383	1.74216	1.74322	1.70105	1.73918	1.74165	6	5	6	6	0
Male	21	control	1.74251	1.74975	1.65199	1.69782	1.65902	1.65862	1.62552	1.59955	1.63489	1.61725	1.6164	1.58816	1.64346	1.61581	1.65005	7	6	5	6	0
Female	21	birdsong	1.68072	1.68201	1.67132	1.71821	1.71106	1.67133	1.62946	1.57895	1.65748	1.69334	1.67132	1.676	1.70105	1.63934	1.67011	7	7	7	7	1
Male	21	control	1.52026	1.5493	1.5015	1.4881	1.45398	1.4397	1.40187	1.43616	1.50001	1.49009	1.48516	1.49553	1.49864	1.52026	1.48432	7	6	4	5	0
Male	20	birdsong	1.5038	1.51795	1.46916	1.44718	1.36572	1.39943	1.34799	1.39256	1.4329	1.44345	1.42112	1.41643	1.39949	1.41399	1.42651	7	6	6	7	1
Female	19	control	1.56388	1.53063	1.50602	1.49403	1.58178	1.52187	1.46819	1.49338	1.50283	1.48515	1.47204	1.46199	1.52778	1.50252	1.50801	4	2	7	7	0
Female	21	birdsong	1.51899	1.56401	1.51747	1.48736	1.53453	1.55039	1.50336	1.4658	1.53846	1.48152	1.43746	1.44509	1.49864	1.4742	1.50123	7	7	7	7	1
Male	21	traffic	1.90072	1.88789	1.83261	1.8473	1.80908	1.77384	1.76706	1.73967	1.84903	1.78928	1.80724	1.80943	1.80133	1.73747	1.81085	6	4	7	6	1
Female	20	traffic	1.60286	1.62563	1.63311	1.64384	1.54775	1.57894	1.55084	1.5473	1.55542	1.55978	1.54562	1.52283	1.53644	1.54373	1.57101	6	6	7	6	7
Male	25	traffic	1.62752	1.64834	1.63934	1.66575	1.59435	1.64612	1.58546	1.59955	1.63046	1.59435	1.63223	1.64115	1.69059	1.71429	1.63639	3	4	5	7	7
Female	25	birdsong	1.51515	1.49056	1.51515	1.51591	1.45398	1.46255	1.44618	1.44851	1.45807	1.46703	1.48516	1.49927	1.49599	1.46106	1.47961	6	6	7	6	5
Female	24	traffic	1.63787	1.63205	1.60945	1.5975	1.59574	1.60427	1.5625	1.56612	1.61183	1.64985	1.65379	1.60429	1.5973	1.60141	1.60885	6	6	7	6	6
Female	20	control	1.37931	1.35913	1.3292	1.28315	1.32354	1.24871	1.1729	1.25525	1.26516	1.24481	1.28261	1.26957	1.28406	1.29313	1.28504	6	5	7	6	0
Female	21	birdsong	1.4742	1.4007	1.43062	1.40188	1.35953	1.39293	1.39823	1.37897	1.45985	1.43427	1.42248	1.45985	1.46667	1.43427	1.42246	6	4	5	6	5
Female	21	traffic	1.78221	1.76096	1.74016	1.76162	1.72582	1.76991	1.71429	1.67495	1.68304	1.68388	1.7133	1.75239	1.73875	1.73913	1.73146	6	4	7	6	5
Male	22	control	1.67752	1.6353	1.56823	1.5528	1.4963	1.39779	1.32482	1.40625	1.41343	1.41958	1.42181	1.49849	1.56847	1.56384	1.49604	7	6	7	6	0
Female	21	birdsong	1.34732	1.44357	1.43129	1.43064	1.48883	1.45104	1.48679	1.4942	1.55039	1.56116	1.51976	1.55118	1.55662	1.54111	1.48956	7	7	7	7	1
Female	22	birdsong	1.58036	1.56401	1.51669	1.57317	1.52284	1.54045	1.52716	1.52027	1.51232	1.52932	1.52908	1.54799	1.55512	1.54643	1.54037	6	7	6	6	1
Male	21	control	1.58873	1.61608	1.61379	1.4699	1.62311	1.63599	1.63538	1.62037	1.64948	1.68067	1.64747	1.65017	1.65334	1.65444	1.62421	6	3	5	6	0
Male	24	birdsong	1.53194	1.52215	1.4933	1.48368	1.48515	1.45722	1.45476	1.41732	1.41593	1.47907	1.47931	1.48295	1.46542	1.48394	1.47515	6	5	6	6	7
Male	20	traffic	1.92105	1.96429	1.99736	2.01341	1.93343	1.9246	1.89873	1.90142	1.88533	1.90072	1.88445	1.9096	1.85604	1.84803	1.91703	7	2	2	6	7
Female	20	traffic	1.79818	1.71164	1.75543	1.77832	1.79104	1.73288	1.74196	1.74985	1.74676	1.78752	1.77409	1.77832	1.77999	1.75783	1.76313	5	3	7	6	6
Male	23	birdsong	1.56932	1.53063	1.52672	1.53846	1.52026	1.56863	1.50336	1.37825	1.37931	1.39971	1.49031	1.51135	1.49047	1.53323	1.49572	6	6	5	6	1
